# Supplementary material for: An optimized method for purifying, detecting and quantifying Mycobacterium tuberculosis RNA from sputum for monitoring treatment response in TB patients
Source: Sci Rep. 2022 Oct 17;12:17382. doi: 10.1038/s41598-022-19985-w (PMC9574834; doi:10.1038/s41598-022-19985-w)
Supplement: Supplementary file 2 — Supplementary Information 2. [file 41598_2022_19985_MOESM2_ESM.xlsx]

## Sheet: RNA Extraction
Item	Supplier	Catalogue #	Cost
Buffer RLT-plus	Qiagen	1053393	161
Buffer RLT	Qiagen	79216	163
HiBind DNA columns (200)	VWR	DNACOL-02	148.34
HiBind® RNA Spin Columns, V-Spin (200)	VWR	RNACOL-02	326.76
DNase I (1,000 units )	VWR	101228-386	70.73
Aerosol Filter Wide Orifice Pipettor Tips	VWR	89049-168	128.99
BeadBug tubes, 2.0 mL with 0.1 mm Zirconium beads (50)	Sigma	Z763764-50EA	153.3
N-Lauroylsarcosine sodium salt solution	Sigma	L7414-50ML	112

## Sheet: qRTPCR
Item	Supplier	Catalogue #	Cost
QuantiTect Multiplex RT-PCR Kit (1000)	Qiagen	204645	4039
Roche LIGHTCYCLER 480 PLATE 96 WHITE	Fisher	50-720-3203	473.2
