# Supplementary material for: An optimized method for purifying, detecting and quantifying Mycobacterium tuberculosis RNA from sputum for monitoring treatment response in TB patients
Source: Sci Rep. 2022 Oct 17;12:17382. doi: 10.1038/s41598-022-19985-w (PMC9574834; doi:10.1038/s41598-022-19985-w)
Supplement: Supplementary file 3 — Supplementary Information 3. [file 41598_2022_19985_MOESM3_ESM.xlsx]

## Sheet: D0
	Culture (Mtb/mL)			MGIT (hrs)		16S rRNA primers (Ct value)						mRNA targets (Ct value)
	CFU	MPN-CF	MPN+CF	TTP1	TTP2	F1 R1 .1µM	F2 R1 .1µM	F1 R1 .5µM	F2 R1 .5µM	F1.2 R1 .5µM	F1.2 R4 .5µM	hspX	vapB10	icl1	lldD2	carD	whiB1	tatA	Rv1738	arsC	lpqX
DS 8-0	1750000	3010000	2590000	97	97	13	10.83	11.565	11.4	11.45	13.245	24.44	22.115	20.655	23.73	22.005	24.9	20.765	26.185	28.04	29.485
DS 24-0	466000	581000	1120000	105	105	14.77	12.845	12.55	12.56	12.62	14.545	22.785	23.99	22.635	24.895	23.925	26.52	23.15	23.615	26.935	27.24
DS 31-0	8680000	6720000	16800000	89	87	11.83	10.705	10.3	10.37	10.08	11.79	20.0967	21.2433	20.26	23.94	21.32	25.445	20.86	21.825	28.375	32.83
DS 35-0	1120000	910000	1120000	100	101	14.14	12.96	12.83	12.565	12.565	13.86	23.4633	23.1467	22.975	24.805	22.605	26.81	22.405	24.325	27.81	33.665
DS 41-0	1120000	1680000	1610000	104	98	13.93	11.42	12.425	12.135	12.23	13.91	21.805	22.945	22.425	24.82	23.145	25.235	21.83	23.51	24.655	25.66
DS 42-0	140000	133000	133000	99	105	15.615	13.065	13.825	13.82	13.835	16.2	24.35	26.54	25.205	26.895	26.11	28.605	25.03	26.615	29.825	31.86
DS 46-0	3115000	6720000	4690000	104	92	13.07	10.74	11.735	11.385	11.245	12.85	20.755	22.16	21.42	24.535	22.05	25.63	21.915	22.41	28.135	29.79
Total positive:	7/7	7/7*		7/7^		7/7	7/7	7/7	7/7	7/7	7/7	7/7	7/7	7/7	7/7	7/7	7/7	7/7	7/7	7/7	7/7
DR 3-0	Contam.	58100000	77000000	Contam.	Contam.	6.44	4.655	5	5.42	3.135	6.49	14.48	15.79	15.68	17.485	15.955	19.525	15.42	15.36	22.37	24.82
DR 4-0	130000	350000	203000	165	167	16.2433	15.865	15.415	15.18	15.14	16.115	26.5833	24.85	25.245	26.84	25.21	29.16	25.45	27.645	33.295	-
DR 7-0	3430000	3220000	Contam.	93	92	11.7767	10.24	10.09	10.01	10.15	11.81	19.2833	20.7667	19.85	22.61	20.43	23.395	19.88	20.435	26.035	28.3
DR 11-0	875000	1120000	1400000	136	137	14.0767	13.16	11.88	12.035	12.195	13.735	22.7933	24.2267	23.255	26.86	23.935	27.03	24.2	24.515	30.87	33.245
DR 15-0	2290	5180	5180	238	239	21.89	20.61	19.415	19.76	19.52	21.545	32.6533	31.0333	28.925	31.855	29.97	32.95	31.29	-	-	-
DR 17-0	48300	40600	53200	159	161	18.365	17.415	16.53	17.165	16.41	18.395	29.6	28.0933	27.2	28.33	27.28	30.155	27.115	30.505	34.53	-
DR 18-0	641000	588000	770000	115	117	12.7	12.105	12.065	12.05	11.49	13.005	21.9867	22.9967	21.935	25.67	22.055	25.17	22.63	22.68	28.915	30.99
DR 20-0	21400000	30100000	13300000	73	74	8.91	7.205	7.305	7.355	7.42	8.915	18.46	18.515	17.855	18.61	18.32	21.77	18.055	19.67	23.08	26.605
DR 24-0	413000	581000	665000	121	122	13.785	11.9	12.335	12.08	11.96	14.325	22.9	22.635	23.055	25.57	23.095	27.025	23.315	24.93	27.11	28.965
DR 28-0	75950000	67200000	168000000	54	54	6.67333	5.35	5.8	5.875	5.87	7.08	17.2767	15.47	15.955	17.405	16.57	18.73	15.695	18.27	20.12	21.04
DR 29-0	49700	67200	40600	160	162	14.6333	14	14.07	13.625	13.91	15.95	24.98	24.5133	26.06	28.115	26.645	29.595	26.25	27.55	29.35	30.125
DR 31-0	588000	1120000	371000	124	Contam.	13.5167	12.745	12.785	12.24	12.035	14.33	23.3367	22.7567	22.97	24.905	22.805	26.92	22.695	24.47	28.09	32.19
Total positive:	11/11	12/12*		11/11^		12/12	12/12	12/12	12/12	12/12	12/12	12/12	12/12	12/12	12/12	12/12	12/12	12/12	11/12	11/12	9/12
Total both:	18/18	19/19*		18/18^		19/19	19/19	19/19	19/19	19/19	19/19	19/19	19/19	19/19	19/19	19/19	19/19	19/19	18/19	18/19	16/19
* Total positive by MPN-CF or MPN+CF
^ Total positive by TTP1 or TTP2

## Sheet: Wk2
	Culture (Mtb/mL)			MGIT (hrs)		16S rRNA primers (Ct value)						mRNA targets (Ct value)
	CFU	MPN-CF	MPN+CF	TTP1	TTP2	F1 R1 .1µM	F2 R1 .1µM	F1 R1 .5µM	F2 R1 .5µM	F1.2 R1 .5µM	F1.2 R4 .5µM	hspX	vapB10	icl1	lldD2	carD	whiB1	tatA	Rv1738	arsC	lpqX
DS 19-2	1100	4060	3710	254	258	22.0967	21.48	19.955	20.39	20.11	21.855	33.665	34.2	-	-	34.33	-	-	-	-	-
DS 24-2	3680	7700	14000	231	230	18.8	17.55	17.21	17.015	16.725	18.145	-	30.68	32.605	32.815	32.195	32.385	-	-	29.175	30.25
DS 35-2	97000	168000	168000	185	175	16.07	14.64	14.735	14.27	14.225	15.275	30.39	28.6567	29.9633	31.7867	29.2167	29.9933	28.1767	30.6667	29.2833	31.2767
DS 37-2	147	133	196	348	358	24.97	23.365	21.43	22.135	22.775	23.72	-	34.75	-	-	-	-	-	-	-	-
DS 39-2	6	20.3	65.1	Contam.	351	-	26.9	28.68	26.6	26.33	27.7	-	-	-	-	-	-	-	-	-	-
DS 41-2	69700	161000	133000	170	170	16.185	15.305	15.205	14.69	14.575	15.7	27.595	26.34	28.435	28.205	26.615	28.79	25.4	26.895	26.96	28.31
DS 42-2	560	1610	1610	279	Contam.	15.1	15.05	15.05	14.82	14.44	16.4	28.4167	26.9833	28.03	30.245	25.77	28.7	25.865	27.66	27.195	28.195
DS 46-2	5110	7700	11200	284	284	18.555	17.44	16.97	16.86	16.72	17.895	33.84	31.285	31.975	33.82	32.66	32.14	-	-	30.04	30.77
Total positive:	8/8	8/8*		8/8^		7/8	8/8	8/8	8/8	8/8	8/8	5/8	7/8	5/8	5/8	6/8	5/8	3/8	3/8	5/8	5/8
DR 3-2	Contam.	770000	3500000	147	148	9.43333	8.215	8.37	8.01	8.19	10.225	20.6167	17.9167	19.835	22.115	19.41	22.02	19.505	22.045	20.785	22.6
DR 4-2	35	11.2	Contam.	Contam.	586	24.91	22.335	22.38	22.22	22.135	23.735	-	32.4533	33.97	-	-	-	-	-	-	-
DR 6-2	945	1680	2030	Contam.	Contam.	17.82	15.925	16	15.345	15.215	14.455	31.84	26.9533	29.86	32.96	28.18	29.975	30.26	31.115	27.74	29.015
DR 7-2	2450	3710	3500	238	Contam.	18.37	17.465	17.415	17.04	17.01	18.73	29.6833	26.4933	29.115	33.645	28.7	29.76	29	31.82	33.15	34.42
DR 11-2	4	15.4	9.8	494	606	27.4167	25.21	24.825	24.945	24.625	26.915	-	-	-	-	-	-	-	-	-	-
DR 16-2	301000	588000	980000	149	145	12.0067	10.855	10.775	9.33	9.96	11.87	22.86	20.81	20.865	25.22	21.79	24.225	21.97	24.54	24.295	26.555
DR 18-2	9.33	0	0	Contam.	Neg.	25.4067	22.72	23.24	22.59	22.67	24.355	-	-	-	-	-	-	-	-	35.415	-
DR 22-2	58.3	0	1680	366	Contam.	15	14.575	14.45	14.245	13.97	15.18	30.1467	26.72	28.425	29.44	28.015	28.98	28.515	29.085	26.415	27.53
DR 24-2	212	77	322	332	350	21.4467	19.235	18.945	18.46	18.685	20.845	34.715	30.4033	33.94	-	31.78	34.665	-	33.39	30.275	33.345
DR 29-2	5495	4060	2170	314	Contam.	15.48	13.68	13.77	13.105	13.125	15.155	26.6833	24.82	26.89	29.44	25.89	28.33	26.43	26.795	26.54	27.955
DR 30-2	5343.33	4480	6650	235	237	15.9767	13.59	13.43	13.19	13.27	14.455	27.6433	24.67	23.62	27.585	24.45	26.135	25.99	26.685	23.68	26.21
DR 31-2	7210	9800	11200	290	285	17.9433	16.945	16.39	15.535	15.415	16.615	29.34	26.64	29.14	30.76	27.68	30.65	29.13	31.69	28.885	31.86
Total positive:	11/11	11/12*		10/11^		12/12	12/12	12/12	12/12	12/12	12/12	9/12	10/12	10/12	8/12	9/12	9/12	8/12	9/12	10/12	9/12
Total both:	19/19	19/20*		18/19^		19/20	19/20	20/20	20/20	20/20	20/20	14/20	17/20	15/20	13/20	15/20	14/20	11/20	12/20	15/20	14/20
* Total positive by MPN-CF or MPN+CF
^ Total positive by TTP1 or TTP2

## Sheet: Wk4
	Culture (Mtb/mL)			MGIT (hrs)		16S rRNA primers (Ct value)						mRNA targets (Ct value)
	CFU	MPN-CF	MPN+CF	TTP1	TTP2	F1 R1 .1µM	F2 R1 .1µM	F1 R1 .5µM	F2 R1 .5µM	F1.2 R1 .5µM	F1.2 R4 .5µM	hspX	vapB10	icl1	lldD2	carD	whiB1	tatA	Rv1738	arsC	lpqX
DS 15-4	490	1330	980	296	294	17.8633	16.96	16.67	16.34	16.26	17.685	30.8833	30.2767	31.97	31.385	32.315	32.445	28.475	29.665	30.215	32.68
DS 17-4	2260	7700	6720	246	251	20.4433	19.33	18.155	18.445	18.435	19.605	32.1667	30.4833	33.435	31.2633	32.51	33.65	28.93	-	31.345	34.525
DS 18-4	11200	16800	10500	Contam.	191	19.51	18.86	17.51	17.525	18.01	18.495	30.44	31.28	30.74	32.7533	30.27	32.2933	29.0567	30.8967	31.7167	32.79
DS 19-4	4.67	12.6	14	Contam.	Contam.	-	-	-	27.03	26.595	27.335	-	-	-	-	-	-	-	-	-	-
DS 21-4	33600	40600	98000	249	253	14.61	13.73	14.155	13.475	13.3	13.985	31.35	29.3833	30.2167	31.6333	29.77	30.52	29.4767	30.6067	28.5233	29.3567
DS 22-4	2890	11200	20300	422	414	16.605	16.02	16.46	15.795	15.555	16.26	32.33	30.6633	31.2933	31.4733	30.5167	31.4867	30.2333	31.4067	29.5733	31.2233
DS 33-4	2.33	0	0	879	Neg.	-	-	-	29.3	27.7	28.5	-	-	-	-	-	-	-	-	-	-
DS 35-4	1930	4690	9800	264	267	20.3167	19.4567	18.035	18.34	18.26	19.72	33.21	30.3367	32.5	33.2	31.945	32.67	29.305	-	33.54	-
DS 36-4	7700	24500	51800	218	218	17.215	16.885	16.08	16.415	16.355	16.96	32.04	30.02	31.3333	32.1733	30.4067	30.74	30.1567	31.7367	28.98	30.3767
DS 38-4	0	0	0	Neg.	Neg.	-	-	-	-	-	-	-	-	NA	-	NA	NA	NA	NA	NA	NA
DS 39-4	0	0	0	Contam.	Contam.	-	-	-	-	-	-	-	-	-	-	-	-	-	-	-	-
DS 46-4	23.3333	15.4	51.8	434	Contam.	23.6133	23.09	21.995	21.28	21.17	22.54	34.56	-	-	-	-	-	30.68	-	-	-
Total positive:	10/12	9/12*		9/10^		8/12	8/12	8/12	10/12	10/12	10/12	8/12	7/12	7/11	7/12	7/11	7/11	8/11	5/11	7/11	6/11
DR 24-4	4.67	0	3.29	403	489	20.09	18.445	18.945	18.36	18.41	20.045	33.62	-	33.86	-	33.815	-	29.58	31.53	31.205	-
DR 29-4	0	0	0	Contam.	Neg.	-	-	28.5	28.365	28.115	29.665	-	-	-	-	-	-	-	-	-	-
DR 30-4	5	0	0	383	394	20.48	18	18.715	18.205	17.915	19.73	34.28	29.2533	30.425	33.775	32.225	32.245	28.85	33.13	28.655	30.89
DR 31-4	875	1120	2730	369	366	18.9833	18.4533	17.695	16.87	16.675	18.595	32.94	27.7433	31.79	31.435	29.035	31.625	30.01	32.15	30.345	32.205
Total positive:	3/4	2/4*		3/4^		3/4	3/4	4/4	4/4	4/4	4/4	3/4	2/4	3/4	2/4	3/4	2/4	3/4	3/4	3/4	2/4
Total both:	13/16	11/16*		12/14^		11/16	11/16	12/16	14/16	14/16	14/16	11/16	9/16	10/15	9/16	10/15	9/15	11/15	8/15	10/15	8/15
* Total positive by MPN-CF or MPN+CF
^ Total positive by TTP1 or TTP2

## Sheet: Wk8
	Culture (Mtb/mL)			MGIT (hrs)		16S rRNA primers (Ct value)						mRNA targets (Ct value)
	CFU	MPN-CF	MPN+CF	TTP1	TTP2	F1 R1 .1µM	F2 R1 .1µM	F1 R1 .5µM	F2 R1 .5µM	F1.2 R1 .5µM	F1.2 R4 .5µM	hspX	vapB10	icl1	lldD2	carD	whiB1	tatA	Rv1738	arsC	lpqX
DS 15-8	0	0	0	Neg.	Neg.	-	-	-	25.33	24.57	25.58	-	-	-	-	-	-	-	-	-	-
DS 18-8	0	0	0	Neg.	796	-	-	-	25.21	24.42	26.01	-	-	-					-
DS 22-8	0	0	0	Neg.	Neg.	24.0067	23.1433	21.055	20.92	21.005	22.185	-	-	-	-	-	-	-	-	-	-
DS 24-8	0	0	0	530	Neg.	23.4567	23.1333	20.705	20.86	20.96	22.07	-	-	-	-	-	-	-	-	-	-
DS 28-8	0	0	0	Contam.	Contam.	-	-	-	-	-	-	-	-	-	-	-	-	-	-	-	-
DS 31-8	Contam.	0	0	Contam.	Contam.	-	-	-	-	-	-	-	-	-	-	-	-	-	-	-	-
DS 33-8	0	0	0	Neg.	Neg.	-	-	-	-	-	30.85	-	-	-					-
DS 35-8	0	0	0	Contam.	Contam.	-	-	-	-	-	28.33	-	-	-					-
DS 36-8	0	0	0	Neg.	Neg.	-	-	-	22.66	23.05	23.995	32.4167	-	-	-	-	-	-	-	-	-
DS 37-8	0	0	0	Contam.	Contam.	-	-	-	-	-	28.52	-	-	-					-
DS 39-8	0	0	0	Contam.	Neg.	-	-	-	-	-	-	-	-	-					-	-	-
DS 46-8	0	0	0	Neg.	Neg.	-	27.9033	26.055	25.54	25.395	26.89	-	-	-	-	-	-	-	-	-	-
Total positive:	0/11	0/12*		2/8^		2/12	3/12	3/12	6/12	6/12	9/12	1/12	0/12	0/12	0/7	0/7	0/7	0/7	0/12	0/7	0/7
DR 1-8	0	0	0	Neg.	Neg.	23.7433	23.0133	21.855	21.145	20.73	22.21	-	-	-	-	-	-	32.355	-	32.675	-
DR 2-8	16.3	21	3.29	433	388	22.6833	22.9433	20.57	20.325	20.135	22.415	34.52	31.0333	33.085	-	33.605	33.76	33.635	33.965	31.04	31.785
DR 4-8	0	0	0	Contam.	Neg.	-	-	-	-	-	-	-	-	-	-	-	-	-	-	-	-
DR 6-8	0	0	0	Neg.	Contam.	-	-	-	-	-	34.73	-	-	-	-	-	-	-	-	-	-
DR 7-8	0	0	0	Contam.	Contam.	-	-	-	-	-	-	-	-	-	-	-	-	-	-	-	-
DR 9-8	0	0	0	Neg.	Neg.	30.8733	31.81	28.125	28.12	28.445	29.975	-	-	-	-	-	-	-	-	-	-
DR 11-8	0	0	0	Neg.	Neg.	31.49	30.83	30.42	29.5	29.7	30.35	-	-	-					-
DR 15-8	0	0	0	Neg.	Neg.	-	-	-	-	-	-	-	-
DR 16-8	0	0	0	Neg.	Neg.	29.92	30.54	28.44	27.47	28.05	29.27	-	-
DR 17-8	0	0	0	Neg.	Neg.	-	33.5	32	30.71	30.96	31.12	-	-	-					-
DR 18-8	0	0	0	Neg.	Neg.	28.6433	29.0867	27.1	26.04	26.51	27.96	-	-
DR 20-8	4.67	0	3.29	Neg.	191	18.7767	18.3933	17.34	16.61	16.62	18.275	34.04	29.81	32.4267	33.115	32.4267	32.59	28.415	33.72	27.77	29.815
DR 21-8	2.33	0	6.93	462	515	21.1067	19.0167	18.05	17.365	17.455	19.14	33.1367	31.9133	32.4	31.765	32.31	31.805	30.695	32.2167	28.225	28.9
DR 24-8	0	0	0	Contam.	Neg.	-	-	-	-	-	-	-	-	-	-	-	-	-	-	-	-
DR 28-8	0	0	0	Neg.	Neg.	28.0967	28.1333	26.14	26.04	26.065	26.88	-	-	-	-	-	-	31.98	-	-	-
DR 29-8	0	0	0	Contam.	Neg.	-	-	-	-	-	-	-	-	-		-			-
DR 31-8	79	1120	2730	625	Contam.	23.3333	21.1567	20.33	19.795	19.66	21.595	-	30.9867	33.5667	-	31.88	34.42	-	-	34.92	-
Total positive:	4/17	4/17*		4/16^		10/17	11/17	11/17	11/17	11/17	12/17	3/17	4/17	4/14	2/11	4/12	4/12	5/11	3/14	5/11	3/11
Total both:	4/28	4/29*		6/24^		12/29	14/29	14/29	17/29	17/29	21/29	4/29	4/29	4/26	2/18	419	4/19	518	3/26	5/18	3/18
* Total positive by MPN-CF or MPN+CF
^ Total positive by TTP1 or TTP2

## Sheet: Wk24
	Culture (Mtb/mL)			MGIT (hrs)		16S rRNA primers (Ct value)						mRNA targets (Ct value)
	CFU	MPN-CF	MPN+CF	TTP1	TTP2	F1 R1 .1µM	F2 R1 .1µM	F1 R1 .5µM	F2 R1 .5µM	F1.2 R1 .5µM	F1.2 R4 .5µM	hspX	vapB10	icl1	lldD2	carD	whiB1	tatA	Rv1738	arsC	lpqX
DR 3-24	0	0	0	Contam.	Contam.	-	-	-	26.12	28	28.78	-	-	-	-	-	-	-	-	-	-
DR 4-24	0	0	0	Contam.	Contam.	-	-	-	-	-	-	-	-	-	-	-	-	-	-	-	-
DR 7-24	0	0	0	Contam.	Contam.	-	-	-	-	-	-	-	-	-	-	-	-	-	-	-	-
DR 9-24	0	0	0	Neg.	Contam.	-	-	-	-	-	-	-	-	-	-	-	-	-	-	-	-
DR 12-24	0	0	0	Neg.	Neg.	-	-	-	-	-	-	-	-	-	-	-	-	-	-	-	-
DR 14-24	0	0	0	Contam.	Contam.	-	-	-	-	32.3	29.7	-	-	-	-	-	-	-	-	-	-
DR 15-24	0	0	0	Contam.	Contam.	-	-	-	-	-	33.68	-	-	-	-	-	-	-	-	-	-
DR 16-24	0	0	0	Contam.	Neg.	-	-	-	-	-	33.61	-	-	-	-	-	-	-	-	-	-
DR 17-24	0	0	0	Neg.	Contam.	-	-	-	-	-	-	-	-	-	-	-	-	-	-	-	-
DR 18-24	0	0	0	Neg.	Contam.	-	-	-	-	-	-	-	-	-	-	-	-	-	-	-	-
DR 21-24	0	0	0	Neg.	Neg.	-	-	-	-	-	-	-	-	-	-	-	-	-	-	-	-
DR 22-24	0	0	0	Neg.	Neg.	29.9467	29.4367	29.3	28.67	28.46	29.85	-	-	-	-	-	-	-	-	-	-
DR 24-24	0	0	0	Neg.	Neg.	-	-	-	-	-	-	-	-	-	-	-	-	-	-	-	-
DR 29-24	0	0	0	Contam.	Neg.	-	-	-	-	-	-	-	-	-	-	-	-	-	-	-	-
DR 31-24	0	0	0	Neg.	Neg.	-	-	-	-	-	-	-	-	-	-	-	-	-	-	-	-
Total:	0/15	0/15*		0/10^		1/15	1/15	1/15	2/15	3/15	5/15	0/15	0/15	0/15	0/15	0/15	0/15	0/15	0/15	0/15	0/15
* Total positive by MPN-CF or MPN+CF
^ Total positive by TTP1 or TTP2
